# Supplementary material for: NUDT15 polymorphism influences the metabolism and therapeutic effects of acyclovir and ganciclovir
Source: Nat Commun. 2021 Jul 7;12:4181. doi: 10.1038/s41467-021-24509-7 (PMC8263746; doi:10.1038/s41467-021-24509-7)
Supplement: Supplementary file 4 — Source data [file 41467_2021_24509_MOESM4_ESM.xlsx]

## Sheet: Figure 1b
		PPi (pmol)
	TGTP	1284.56	1439.47	1484.22
	ACV-TP	1271.74	1575.74	1376.5
	GCV-TP	1333.57	1401.68	1661.35
	ara-GTP	45.8049	87.6471	166.659
	Clofarabine-TP	BDL	BDL	BDL
	ara-ATP	BDL	BDL	BDL
	Ribavirin-TP	2.45723	77.524	137.224
	ara-CTP	BDL	3.33976	127.309
	5FdUTP	BDL	BDL	BDL
	dFdCTP	BDL	BDL	BDL
	3TCTP	BDL	179.845	109.555
	d4TTP	BDL	118.795	181.818
	AzTTP	108.257	105.35	BDL
	BDL: below the detection limit

## Sheet: Figure 1c
	Acyclovir (mM)	PPi (pmol min-1 mg-1)					Ganciclovir (mM)	PPi (pmol min-1 mg-1)
		WT		R139C				WT		R139C
	8.88889	341.037	378.932	-42.8899	-6.96318		10	1214.13	1056.13	-292.342	-385.153
	17.7778	735.597	700.432	-2.96427	43.2454		20	2227.09	1995.91	-285.224	-211.488
	35.5556	1098.29	1044.59	61.7165	78.093		33.33	2991.22	2739.83	-199.815	-192.982
	53.3333	1285.22	1247.9	39.3099	25.7263		50	3364.03	3170.72	66.2349	65.5231
	80	1549.22	1523.7	75.8714	95.9295		75	3542.68	3396.48	217.694	318.477
	120	1643.03	1558.99	168.862	127.096		100	3287.09	3314.56	218.334	303.032

## Sheet: Figure 1d
	0 min				3 min					0 min				3 min
	Time (min)	intensity (cps)			Time (min)	intensity (cps)				Time (min)	intensity (cps)			Time (min)	intensity (cps)
		ACV-MP	ACV-TP			ACV-MP	ACV-TP				GCV-MP	GCV-TP			GCV-MP	GCV-TP
	0	0	0		0	0	0			0	0	0		0	0	0
	0.0459	0	0		0.0459	0	0			0.0459	0	0		0.0459	0	0
	0.0919	0	0		0.0919	0	0			0.0919	0	0		0.0919	0	0
	0.1378	0	0		0.1378	0	0			0.1378	0	0		0.1378	0	0
	0.1837	0	0		0.1837	0	0			0.1837	0	0		0.1837	0	0
	0.2297	0	0		0.2297	0	0			0.2297	0	0		0.2297	0	0
	0.2756	0	0		0.2756	0	0			0.2756	0	0		0.2756	0	0
	0.3215	0	0		0.3215	0	0			0.3215	0	0		0.3215	0	0
	0.3675	0	0		0.3675	0	0			0.3675	0	0		0.3675	0	0
	0.4134	110000	72000		0.4134	86000	68000			0.4134	121000	50000		0.4134	268000	119000
	0.4593	35000	58000		0.4593	58000	56000			0.4593	128000	74000		0.4593	75000	101000
	0.5053	82000	68000		0.5053	56000	49000			0.5053	119000	133000		0.5053	6290000	69000
	0.5512	48000	87000		0.5512	238000	61000			0.5512	155000	131000		0.5512	32600000	182000
	0.5971	47000	60000		0.5971	2860000	107000			0.5971	69000	87000		0.5971	3980000	136000
	0.6431	41000	38000		0.6431	1790000	89000			0.6431	114000	123000		0.6431	867000	132000
	0.689	26000	71000		0.689	205000	77000			0.689	198000	71000		0.689	365000	102000
	0.7349	20000	36000		0.7349	109000	59000			0.7349	98000	78000		0.7349	214000	103000
	0.7809	42000	43000		0.7809	95000	76000			0.7809	49000	149000		0.7809	249000	113000
	0.8268	17000	72000		0.8268	44000	43000			0.8268	74000	65000		0.8268	130000	112000
	0.8728	33000	47000		0.8728	52000	89000			0.8728	60000	44000		0.8728	157000	79000
	0.9187	47000	84000		0.9187	80000	67000			0.9187	43000	93000		0.9187	135000	72000
	0.9646	31000	43000		0.9646	46000	65000			0.9646	75000	59000		0.9646	102000	72000
	1.0106	64000	66000		1.0106	34000	83000			1.0106	83000	52000		1.0106	124000	92000
	1.0565	19000	50000		1.0565	26000	93000			1.0565	132000	101000		1.0565	125000	368000
	1.1024	29000	58000		1.1024	37000	64000			1.1024	117000	908000		1.1024	58000	1280000
	1.1484	81000	66000		1.1484	63000	274000			1.1484	57000	6260000		1.1484	86000	4300000
	1.1943	26000	707000		1.1943	31000	3630000			1.1943	60000	19600000		1.1943	116000	1280000
	1.2402	39000	3920000		1.2402	35000	9350000			1.2402	33000	14800000		1.2402	51000	275000
	1.2861	40000	12100000		1.2861	26000	6310000			1.2861	131000	3150000		1.2861	80000	120000
	1.3321	14000	10300000		1.3321	24000	5130000			1.3321	96000	1120000		1.3321	75000	129000
	1.378	18000	5960000		1.378	38000	3100000			1.378	108000	747000		1.378	113000	146000
	1.424	32000	3290000		1.424	31000	1160000			1.424	141000	441000		1.424	80000	160000
	1.4699	36000	1630000		1.4699	35000	952000			1.4699	78000	498000		1.4699	87000	131000
	1.5158	32000	1810000		1.5158	43000	911000			1.5158	179000	1010000		1.5158	104000	115000
	1.5618	38000	494000		1.5618	48000	366000			1.5618	82000	722000		1.5618	112000	136000
	1.6077	17000	751000		1.6077	45000	306000			1.6077	41000	371000		1.6077	62000	86000
	1.6536	19000	690000		1.6536	28000	365000			1.6536	91000	431000		1.6536	98000	105000
	1.6995	37000	353000		1.6995	30000	287000			1.6995	173000	321000		1.6995	51000	102000
	1.7455	47000	431000		1.7455	37000	323000			1.7455	131000	257000		1.7455	75000	101000
	1.7914	22000	325000		1.7914	52000	275000			1.7914	71000	179000		1.7914	99000	71000
	1.8374	25000	351000		1.8374	36000	227000			1.8374	59000	334000		1.8374	83000	100000
	1.8833	18000	281000		1.8833	49000	228000			1.8833	201000	175000		1.8833	108000	77000
	1.9292	40000	227000		1.9292	34000	111000			1.9292	130000	157000		1.9292	84000	67000
	1.9752	17000	164000		1.9752	26000	159000			1.9752	81000	187000		1.9752	57000	101000
	2.0211	39000	231000		2.0211	42000	129000			2.0211	106000	190000		2.0211	94000	84000
	2.067	30000	214000		2.067	18000	171000			2.067	204000	123000		2.067	74000	103000
	2.113	27000	136000		2.113	42000	124000			2.113	80000	210000		2.113	98000	108000
	2.1589	16000	152000		2.1589	34000	173000			2.1589	76000	122000		2.1589	92000	73000
	2.2048	18000	157000		2.2048	55000	115000			2.2048	72000	166000		2.2048	100000	74000
	2.2508	13000	169000		2.2508	29000	264000			2.2508	77000	154000		2.2508	160000	89000
	2.2967	41000	180000		2.2967	32000	123000			2.2967	127000	215000		2.2967	49000	67000
	2.3426	40000	203000		2.3426	54000	140000			2.3426	89000	121000		2.3426	86000	87000
	2.3886	38000	194000		2.3886	18000	224000			2.3886	91000	135000		2.3886	63000	78000
	2.4345	39000	168000		2.4345	30000	206000			2.4345	114000	101000		2.4345	82000	88000
	2.4804	18000	174000		2.4804	28000	236000			2.4804	121000	227000		2.4804	99000	114000
	2.5264	58000	146000		2.5264	34000	178000			2.5264	83000	134000		2.5264	109000	56000
	2.5723	25000	157000		2.5723	36000	121000			2.5723	138000	151000		2.5723	89000	108000
	2.6182	17000	154000		2.6182	49000	179000			2.6182	67000	99000		2.6182	50000	88000
	2.6642	39000	197000		2.6642	51000	198000			2.6642	96000	60000		2.6642	76000	96000
	2.7101	44000	129000		2.7101	39000	226000			2.7101	88000	114000		2.7101	78000	66000
	2.756	39000	234000		2.756	47000	80000			2.756	73000	116000		2.756	86000	83000
	2.802	30000	146000		2.802	14000	250000			2.802	66000	113000		2.802	70000	72000
	2.8479	16000	293000		2.8479	49000	212000			2.8479	86000	111000		2.8479	79000	68000
	2.8938	38000	233000		2.8938	15000	181000			2.8938	95000	87000		2.8938	76000	39000
	2.9398	30000	139000		2.9398	18000	271000			2.9398	79000	114000		2.9398	112000	84000
	2.9857	34000	203000		2.9857	18000	208000			2.9857	114000	117000		2.9857	110000	68000
	3.0316	18000	165000		3.0316	33000	244000			3.0316	112000	80000		3.0316	99000	69000
	3.0776	13000	210000		3.0776	29000	361000			3.0776	71000	125000		3.0776	73000	112000
	3.1235	37000	185000		3.1235	39000	375000			3.1235	152000	139000		3.1235	76000	79000
	3.1694	23000	289000		3.1694	19000	257000			3.1694	144000	156000		3.1694	80000	82000
	3.2154	40000	281000		3.2154	26000	498000			3.2154	101000	92000		3.2154	45000	88000

## Sheet: Figure 3a
	Acyclovir (mM)	%infection							Ganciclovir (mM)	%infection
		WT			KO					WT			KO
	0	99.3757	97.2414	103.383	104.822	93.8392	101.339		0	100.87	98.7314	100.398	90.9344	96.4776	112.588
	0.0827952	97.1	97.5	96.5	93.6	79.6	81.2		0.0457247	98.3	95.3	97.9	77.9	92.8	98.5
	0.157311	98.3	96.7	98.7	67	73.6	86.5		0.137174	99.5	97.1	94.9	75.9	78.2	87.3
	0.298891	98.6	93.6	87	69.2	49.8	59.9		0.411523	98.1	97.5	96.2	76.3	90.4	98.9
	0.567892	76.1	77.6	70.6	38.5	38.7	36.6		1.23457	95.7	92.7	95.8	57.6	55.4	76.5
	1.079	39.8	37	39.9	20.3	21.9	16.9		3.7037	92.2	81.3	85.8	35.4	35.9	45.2
	2.05009	22.1	20.9	22	11.2	11.8	10.1		11.1111	57	52.5	51.6	22.6	22.9	15.3
	3.89517	15.2	14.5	13.9	11.9	12.9	11.3		33.3333	20.1	19.8	16.9	8.5	11.7	6.4
	7.40083	12.1	7.1	9.9	9.8	7.8	7.4		100	10	12	9.5	7.7	5.9	2.7

## Sheet: Figure 3c
	Acyclovir (mM)	Copy number per 100 ng DNA									Ganciclovir (mM)	Copy number per 100 ng DNA
		WT				KO						WT				KO
	0	7.2303	7.23611	7.13614	7.19904	7.05969	7.04564	7.17394	7.17547		0	7.84667	7.83392	7.86034	7.88699	7.8501	7.83996	7.82864	7.84255
	29.6033	3.32485	3.33249	3.22807	3.20669	3.18244	3.22855	3.19056	3.25682		100	3.83917	3.86495	3.87995	3.8814	3.53381	3.51353	3.29455	3.3018
	9.86777	4.21356	4.2447	4.28905	4.31531	3.7896	3.82869	3.68323	3.72537		20	5.51012	5.49187	5.66038	5.66299	4.95973	4.93539	4.94379	4.94263
	3.28926	5.4629	5.43633	5.34855	5.35832	4.59361	4.55972	4.55881	4.50873		4	7.26043	7.1715	7.34829	7.39261	6.38623	6.4123	6.58945	6.51993
	1.09642	6.47724	6.5151	6.4268	6.41276	5.4411	5.43713	5.50552	5.5156		0.8	7.69283	7.67661	7.66775	7.65646	7.43053	7.38071	7.3501	7.38399
	0.365473	7.18004	7.22401	7.16294	7.13393	6.71376	6.66949	6.70125	6.65056		0.16	7.85447	7.8507	7.84951	7.86023	7.87502	7.88545	7.71739	7.79415
	0.0406081	7.353	7.40826	7.43379	7.42921	7.2925	7.30349	7.00244	7.02686		0.032	7.86654	7.9181	7.89431	7.86824	7.8759	7.81912	7.86827	7.87696

## Sheet: Figure 4
	Acyclovir (mM)	%cell viability							Ganciclovir (mM)	%cell viability
		WT			KO					WT			KO
	37.0041	37.5039	38.1878	37.132	24.6313	24.8065	25.122		195.902	11.7057	12.1535	12.1356	4.19314	4.27067	4.57433
	9.25104	39.1509	40.435	39.3672	32.0041	31.3731	30.1479		32.6503	22.883	23.286	23.2636	6.69351	6.79043	6.22833
	2.31276	46.7711	47.0263	46.8014	34.2132	35.658	34.4231		5.44171	34.1857	35.5694	34.8574	15.1315	15.3382	14.6146
	0.57819	70.0504	72.7566	71.3987	40.6003	41.1372	40.3588		0.906952	39.5997	41.973	40.867	22.5034	23.2593	22.0511
	0.144547	91.6571	93.383	91.6668	57.9998	57.7719	57.6302		0.151159	50.3829	52.4697	50.4724	35.7871	35.8517	35.1539
	0.0361369	101.08	101.642	101.074	83.9993	83.7379	82.1611		0.0251931	65.5098	66.3741	65.877	61.2431	62.5676	60.9523
	0.00903421	102.065	103.364	104.437	97.199	97.6298	96.8449		0.00419885	93.8426	96.3324	96.6594	94.2648	95.4666	91.0538
	0.00225855	102.352	105.507	104.16	98.4487	100.819	98.4088		0.000699809	96.8564	98.1953	96.8698	99.1558	100.732	99.608

## Sheet: Figure 5a
	Viremia (%)
	recipient/donor
	low/normal or normal/low	intermediate/intermediate	normal/intermediate or intermediate/normal	normal/normal
	20	25	60.3	48.7

## Sheet: Figure 5b
	Graft failure (%)
	low	intermediate	normal
	50	7.1	7.9

## Sheet: Supp Figure1a
		PPi (pmol)
	TGTP	1238.64	1223.47	1203.1
	ACV-TP	1285.55	1359.9	1236.45
	GCV-TP	1156.4	1352.16	1310.3
	ara-GTP	83.3006	106.625	270.001
	Clofarabine-TP	BDL	BDL	BDL
	ara-ATP	BDL	BDL	BDL
	Ribavirin-TP	BDL	BDL	BDL
	ara-CTP	BDL	BDL	BDL
	5FdUTP	BDL	BDL	BDL
	dFdCTP	BDL	BDL	BDL
	3TCTP	409.441	673.552	723.664
	d4TTP	BDL	BDL	BDL
	AzTTP	233.079	253.755	BDL
	BDL: below the detection limit

## Sheet: Supp Figure 1b
		PPi (pmol)
		WT		R139C
	TGTP	743.269	842.558	227.591	175.151
	ACV-TP	783.298	793.249	191.476	69.4889
	GCV-TP	1721.79	1808	564.202	414.373

[truncated: 6 more sheets: Supp Figure 2b, Supp Figure 2c, Supp Figure 3b, Supp Figure 3c, Supp Figure 3d, Supp Figure 4]
